# Supplementary material for: OncoPSM: an interactive tool for cost-effectiveness analysis using partitioned survival models in oncology trial
Source: Front Pharmacol. 2025 Aug 26;16:1554405. doi: 10.3389/fphar.2025.1554405 (PMC12417180; doi:10.3389/fphar.2025.1554405)
Supplement: Supplementary file 1 [file Supplementaryfile1.xlsx]

## Sheet: Stable1
Supplimentary table 1. PFS probability in control treatment-group
time	S(t)
0.0532295	0.996281
0.5	0.99787
1	0.99787
1.36252	1.00178
1.38715	0.962741
1.51962	0.942287
1.62569	0.92741
2.05331	0.931101
2.07923	0.91623
2.34627	0.914354
2.47944	0.906911
2.71908	0.892026
2.71977	0.905038
2.85235	0.886442
2.87747	0.856701
3.03746	0.851115
3.06209	0.81208
3.62239	0.799034
3.62269	0.80461
3.72855	0.786016
3.99559	0.784141
4.02171	0.772987
4.12777	0.75811
4.1522	0.715358
4.18011	0.737661
4.25737	0.683753
4.25846	0.704199
4.36413	0.681887
4.41666	0.665156
5.19137	0.665108
5.21679	0.640942
5.35016	0.637217
5.4022	0.611191
5.5	0.569734
5.50806	0.592597
5.53249	0.549845
5.55732	0.514527
5.60876	0.477349
5.61035	0.507089
5.71423	0.45132
5.71522	0.469908
5.95426	0.443871
6.4085	0.445701
6.56828	0.436398
6.72817	0.428953
6.80742	0.412219
6.88697	0.401062
6.91259	0.380614
6.93831	0.362025
7.12521	0.360155
7.15123	0.347142
7.25709	0.328548
7.57766	0.328528
7.63049	0.317373
8.0309	0.311772
8.05812	0.321064
8.24462	0.311758
8.29755	0.302462
8.32337	0.285731
8.5	0.282181
9.12429	0.276388
9.60515	0.276358
9.65788	0.263344
9.70982	0.23546
10	0.22467
10.5	0.22254
11.0449	0.224224
11.0967	0.192623
11.2024	0.17217
11.5	0.171419
12	0.169289
12.2976	0.170243
12.4835	0.149786
12.6428	0.131189
12.6437	0.147917
13.4439	0.125563
14.1117	0.123663
14.1379	0.114367
14.3782	0.112494
14.5109	0.0957569
14.9382	0.0938717
14.9912	0.0845747
15.7123	0.0826713
16.3802	0.0826299
16.433	0.0714742
17.2076	0.0695675
18.0091	0.0695178
18.5165	0.0676276
18.5423	0.0508974
18.8352	0.0322919
18.8629	0.0508776
19.3428	0.0322605
19.796	0.0155038
19.7969	0.0322323
20.3837	0.0154673
20.8647	0.0172963

## Sheet: Stable2
Supplimentary table 2. PFS probability in experimental treatment-group
time	S(t)
0.0534281	0.999998
0.908278	0.999945
1	0.98722
1.5	0.97657
1.54723	0.959014
1.70712	0.951569
2	0.942489
2.5	0.940359
2.8011	0.927337
2.8018	0.940349
3	0.912669
3.25405	0.905005
3.5	0.904149
3.76142	0.901256
3.78754	0.890102
3.97454	0.89009
4	0.878588
4.10652	0.860342
4.10731	0.875212
4.18567	0.84175
4.18656	0.858478
4.29133	0.819438
4.29252	0.841743
4.5	0.799777
4.77109	0.798963
4.90397	0.785943
5.11709	0.774778
5.30379	0.76919
5.46387	0.765462
5.48989	0.75245
5.5	0.731617
5.54123	0.713413
5.6472	0.696678
5.75276	0.672508
6	0.652806
6.31256	0.650168
6.5	0.642155
6.73949	0.640848
6.9259	0.629684
6.95122	0.60366
7.13752	0.590637
7.5	0.571864
7.8305	0.560855
8.15057	0.551541
8.3625	0.518071
8.36359	0.538517
8.38822	0.499482
8.5	0.478143
8.707	0.466005
9	0.454713
9.53434	0.451084
9.56046	0.43993
9.77318	0.421329
9.77407	0.438058
10.0126	0.402727
10.2526	0.395277
10.5	0.384422
10.9733	0.38408
11.1332	0.376635
11.5	0.365252
12.3348	0.367267
12.4408	0.350532
13.0818	0.346775
13.1615	0.339335
13.5	0.341821
14	0.341821
14.2835	0.339265
14.4699	0.328101
14.6565	0.320655
15	0.312001
15.5	0.307741
15.9648	0.307563
16.3922	0.307536
16.552	0.298233
16.6047	0.285218
17	0.282181
17.7534	0.285147
17.8331	0.275848
18.4742	0.275809
18.5805	0.26465
18.7135	0.253489
19	0.25236
19.5	0.25236
20	0.25236
20.5	0.25236
20.9573	0.251491
21.0102	0.240336
21.5	0.23958
22	0.23958
22.5	0.23958
22.5854	0.223509
23.5	0.22254
24.5	0.22254
25.5	0.22254
26	0.22254
26.5	0.22254
27	0.22467
27.5	0.22254
28	0.22254
28.5	0.22254
29.1037	0.224964

## Sheet: Stable3
Supplimentary table 3. OS probability in control treatment-group
time	S(t)
-0.041543	1
0.581667	0.998437
1.5787	0.998437
1.95259	0.998437
2	0.994144
2.49284	0.99375
2.5	0.988289
2.99162	0.9875
3.07503	0.979687
3.44892	0.979687
3.53226	0.973437
3.69843	0.973437
3.74017	0.96875
3.94795	0.967187
3.94815	0.9625
3.99001	0.954687
4.19773	0.954687
4.19812	0.945312
4.32294	0.940625
4.5	0.936654
4.90474	0.935937
5.02963	0.929687
5.11291	0.925
5.15484	0.915625
5.36262	0.914062
5.36282	0.909375
5.52912	0.90625
5.52931	0.901562
5.82011	0.901562
5.86185	0.896875
6.06963	0.895312
6.06983	0.890625
6.48532	0.889062
7	0.888212
7.19162	0.8875
7.23342	0.88125
7.35805	0.88125
7.39985	0.875
7.44159	0.870312
7.89856	0.870312
7.89882	0.864062
7.94062	0.857812
8	0.850418
8.10732	0.845312
8.10784	0.832812
8.23272	0.826562
8.31614	0.81875
8.5	0.817946
8.69002	0.81875
8.73202	0.807812
8.98134	0.80625
9	0.798782
9.10656	0.792187
9.10708	0.779687
9.60566	0.778125
9.64746	0.771875
10	0.771102
10.146	0.771875
10.1877	0.767187
10.3539	0.767187
10.4372	0.760937
10.5204	0.757812
10.5206	0.753125
10.7284	0.753125
10.7286	0.746875
11.0194	0.746875
11.0197	0.740625
11.0614	0.735937
11.3108	0.732812
11.311	0.728125
11.5603	0.728125
11.8926	0.728125
11.9344	0.721875
12.1006	0.720312
12.1424	0.714062
12.2673	0.709375
12.2676	0.701562
12.5	0.700835
12.6415	0.7
12.642	0.689062
12.7666	0.689062
12.7669	0.682812
13.0577	0.682812
13.0994	0.678125
13.1828	0.671875
13.2661	0.667187
13.2665	0.65625
13.3498	0.651562
13.3504	0.6375
13.6412	0.6375
13.6414	0.63125
13.7246	0.628125
13.7248	0.623437
13.8495	0.621875
13.8497	0.617187
13.9329	0.614062
13.9749	0.604687
14.0996	0.603125
14.0998	0.598437
14.2245	0.596875
14.2247	0.590625
14.3081	0.584375
14.3083	0.578125
14.5	0.577869
14.6822	0.578125
14.724	0.571875
14.8073	0.567187
14.9735	0.565625
15	0.55977
15.3061	0.559375
15.3479	0.553125
15.5	0.552317
15.6388	0.551562
15.6391	0.545312
15.8053	0.54375
15.8471	0.5375
15.9306	0.528125
16	0.520911
16.0971	0.520312
16.0976	0.507812
16.5	0.505473
16.7209	0.504687
16.7211	0.5
16.9288	0.498437
16.9707	0.492187
17.0537	0.492187
17.0539	0.4875
17.5525	0.485937
17.5943	0.48125
17.9681	0.48125
18.01	0.473437
18.5	0.473002
18.7993	0.473437
18.8411	0.46875
18.8827	0.465625
19	0.46129
19.5	0.460226
20	0.460226
20.2123	0.460937
20.2126	0.454688
20.2128	0.448437
20.4621	0.448437
20.5454	0.442187
20.9609	0.442187
20.9611	0.435937
21.1688	0.435937
21.2106	0.429688
21.5014	0.429688
21.7922	0.429688
21.8342	0.420312
22.2081	0.420312
22.2083	0.415625
22.4575	0.415625
22.5	0.409123
22.8317	0.409375
22.8322	0.396875
22.9569	0.395313
22.9571	0.389062
23.1234	0.3875
23.1651	0.382812
23.4974	0.382812
23.4978	0.375
24	0.37399
24.2456	0.373437
24.2874	0.367188
24.5	0.367602
24.9106	0.367188
25.326	0.367188
25.3263	0.359375
26	0.359085
26.5	0.359085
26.905	0.357812
26.9469	0.35
27.3624	0.348437
27.4043	0.339062
27.8197	0.339062
28.1936	0.339062
28.194	0.329688
28.2771	0.329688
28.3192	0.315625
28.9424	0.315625
28.9429	0.303125
29.1091	0.303125
29.1927	0.290625
29.3178	0.278125
29.3588	0.290625
29.4426	0.275
29.4431	0.2625
29.734	0.260937
29.7762	0.245312
30	0.244103
30.5	0.244103
31	0.244103
31.5	0.244103
32	0.244103
32.5	0.244103
33	0.244103
33.5	0.244103
34	0.244103
34.5	0.244103
35	0.244103
35.1768	0.24375
35.1779	0.217187
35.1792	0.185938
35.5	0.184483
36	0.184483
36.5	0.184483
37	0.184483
37.5	0.184483
38	0.184483
38.5	0.184483
39	0.184483
39.4997	0.185938

## Sheet: Stable4
Supplimentary table 4. OS probability in experimental treatment-group
time	S(t)
-0.0414781	0.998437
0.581602	1
0.581862	0.99375
0.789577	0.99375
0.789772	0.989062
0.914401	0.989062
0.956139	0.984375
1.20546	0.982812
1.20572	0.976562
1.5	0.975513
2	0.975513
2.20282	0.975
2.36906	0.973437
2.5	0.968061
2.82629	0.967187
2.86803	0.9625
3.24191	0.9625
3.53284	0.959375
3.61619	0.953125
3.86558	0.95
4.07342	0.946875
4.2814	0.940625
4.44777	0.935937
4.69709	0.934375
4.90487	0.932812
5.11278	0.928125
5.32075	0.921875
5.48725	0.914062
5.69522	0.907812
5.86172	0.9
6.02822	0.892187
6.19465	0.885937
6.36108	0.879687
6.48597	0.873437
6.48616	0.86875
6.73549	0.867187
6.73575	0.860937
6.98501	0.860937
7.15131	0.857812
7.23459	0.853125
7.4007	0.854687
7.56693	0.853125
7.69176	0.848437
7.81652	0.845312
8.10732	0.845312
8.14912	0.839062
8.31529	0.839062
8.52314	0.835938
8.565	0.828125
8.77285	0.825
8.85619	0.81875
9	0.814752
9.14739	0.809375
9.31382	0.803125
9.5	0.800912
9.64623	0.801562
9.64636	0.798437
9.93716	0.798437
10.0619	0.795312
10.3112	0.79375
10.3115	0.7875
10.3948	0.782812
10.4365	0.778125
10.6858	0.776562
10.7692	0.770312
10.8525	0.764062
11.0602	0.764062
11.2264	0.764062
11.2267	0.75625
11.3514	0.754687
11.3932	0.748437
11.684	0.748437
11.7258	0.742187
11.9336	0.740625
11.9754	0.735937
12.1	0.735937
12.1417	0.732812
12.3909	0.732812
12.5157	0.728125
12.5575	0.723437
12.5577	0.71875
12.9731	0.71875
13.0979	0.715625
13.0979	0.714062
13.2642	0.710937
13.4307	0.704687
13.5	0.698706
13.6803	0.695312
13.7636	0.690625
14	0.690721
14.1375	0.690625
14.1793	0.682812
14.5	0.682204
14.6779	0.682812
14.8028	0.675
14.9691	0.673437
15.0109	0.667187
15.2186	0.667187
15.3019	0.6625
15.302	0.657812
15.5	0.656653
15.6345	0.65625
15.6762	0.651562
15.8424	0.65
15.8842	0.645312
15.9674	0.642187
15.9676	0.6375
16.2168	0.6375
16.4246	0.6375
16.5	0.634295
16.8402	0.632812
16.8404	0.628125
17	0.624713
17.2144	0.625
17.2977	0.620313
17.2979	0.614062
17.4228	0.609375
18.1705	0.609375
18.2123	0.603125
18.5	0.60342
19	0.602888
19.2095	0.6
19.5005	0.595313
19.5424	0.585937
20.0409	0.585937
20.1658	0.579688
20.3737	0.575
20.5815	0.575
20.8723	0.573437
20.9561	0.557812
21.1222	0.557812
21.1224	0.553125
21.2471	0.553125
21.2889	0.546875
21.4551	0.545312
21.58	0.539062
21.7878	0.5375
21.7881	0.529687
22.079	0.528125
22.0791	0.525
22.4114	0.525
22.5	0.520378
22.7854	0.521875
22.8272	0.515625
23.035	0.514062
23.0352	0.510937
23.2844	0.510937
23.3261	0.50625
23.5339	0.50625
23.6171	0.501562
23.7004	0.496875
24	0.495359
24.656	0.495312
24.7393	0.490625
24.947	0.490625
25.1135	0.482812
25.4458	0.482812
25.5291	0.478125
25.903	0.478125
26.1943	0.465625
26.6928	0.465625
26.693	0.460937
26.8179	0.454688
27.2749	0.454688
27.3167	0.446875
27.7737	0.446875
27.7741	0.4375
27.8989	0.432812
28.5	0.43148
28.9791	0.43125
29	0.425093
29.1459	0.417187
29.5198	0.415625
29.5201	0.409375
29.894	0.409375
29.8942	0.403125
30.0192	0.395313
30.5	0.392621
31	0.392621
31.7641	0.392187
31.8061	0.38125
32	0.379845
32.5	0.381442
33	0.379845
33.5	0.379313
33.9664	0.379687
34	0.366537
34.0091	0.353125
34.4661	0.351562
34.5	0.338857
34.5087	0.326562
35	0.324484
35.5	0.325016
36	0.324484
36.5	0.324484
37	0.323951
37.5	0.323951
38	0.325016
38.5	0.323951
39	0.324484
39.5	0.324484
40.1586	0.325

## Sheet: Stable5
Supplimentary table 5. Risk table for each survival curve
time	nrisk	id_curve
0	156	os_ctrl
6	138	os_ctrl
12	112	os_ctrl
18	74	os_ctrl
24	52	os_ctrl
30	15	os_ctrl
36	3	os_ctrl
42	0	os_ctrl
0	309	os_exper
6	273	os_exper
12	224	os_exper
18	184	os_exper
24	142	os_exper
30	50	os_exper
36	5	os_exper
42	0	os_exper
0	156	pfs_ctrl
6	61	pfs_ctrl
12	23	pfs_ctrl
18	4	pfs_ctrl
24	0	pfs_ctrl
30	0	pfs_ctrl
0	309	pfs_exper
6	175	pfs_exper
12	90	pfs_exper
18	37	pfs_exper
24	5	pfs_exper
30	0	pfs_exper

## Sheet: Stable 6
Supplimentary table 6. Drug cost in SD state
id_cycle	exper	ctrl
1	4906.51	3023.06
2	4906.51	3023.06
3	4906.51	3023.06
4	4906.51	3023.06
5	4906.51	3023.06
6	3411.43	1526.57
7	3411.43	1526.57
8	3411.43	1526.57
9	3411.43	1526.57
10	3411.43	1526.57
11	3411.43	1526.57
12	3411.43	1526.57
13	3411.43	1526.57
14	3411.43	1526.57
15	3411.43	1526.57
16	3411.43	1526.57
17	3411.43	1526.57
18	3411.43	1526.57
19	3411.43	1526.57
20	3411.43	1526.57
21	3411.43	1526.57
22	3411.43	1526.57
23	3411.43	1526.57
24	3411.43	1526.57
25	3411.43	1526.57
26	3411.43	1526.57
27	3411.43	1526.57
28	3411.43	1526.57
29	3411.43	1526.57
30	3411.43	1526.57
31	3411.43	1526.57
32	3411.43	1526.57
33	3411.43	1526.57
34	3411.43	1526.57
35	3411.43	1526.57
36	0	0
37	0	0
38	0	0
39	0	0
40	0	0
41	0	0
42	0	0
43	0	0
44	0	0
45	0	0
46	0	0
47	0	0
48	0	0
49	0	0
50	0	0
51	0	0
52	0	0
53	0	0
54	0	0
55	0	0
56	0	0
57	0	0
58	0	0
59	0	0
60	0	0
61	0	0
62	0	0
63	0	0
64	0	0
65	0	0
66	0	0
67	0	0
68	0	0
69	0	0
70	0	0
71	0	0
72	0	0
73	0	0
74	0	0
75	0	0
76	0	0
77	0	0
78	0	0
79	0	0
80	0	0
81	0	0
82	0	0
83	0	0
84	0	0
85	0	0
86	0	0
87	0	0
88	0	0
89	0	0
90	0	0
91	0	0
92	0	0
93	0	0
94	0	0
95	0	0
96	0	0
97	0	0
98	0	0
99	0	0
100	0	0
101	0	0
102	0	0
103	0	0
104	0	0
105	0	0
106	0	0
107	0	0
108	0	0
109	0	0
110	0	0
111	0	0
112	0	0
113	0	0
114	0	0
115	0	0
116	0	0
117	0	0
118	0	0
119	0	0
120	0	0
121	0	0
122	0	0
123	0	0
124	0	0
125	0	0
126	0	0
127	0	0
128	0	0
129	0	0
130	0	0
131	0	0
132	0	0
133	0	0
134	0	0
135	0	0
136	0	0
137	0	0
138	0	0
139	0	0
140	0	0
141	0	0
142	0	0
143	0	0
144	0	0
145	0	0
146	0	0
147	0	0
148	0	0
149	0	0
150	0	0
151	0	0
152	0	0
153	0	0
154	0	0
155	0	0
156	0	0
157	0	0
158	0	0
159	0	0
160	0	0
161	0	0
162	0	0
163	0	0
164	0	0
165	0	0
166	0	0
167	0	0
168	0	0
169	0	0
170	0	0
171	0	0
172	0	0

## Sheet: Stable7
Supplimentary table 7. Drug cost in PD state
id_cycle	exper	ctrl
1	0	0
2	0	0
3	0	0
4	0	0
5	0	0
6	0	0
7	0	0
8	0	0
9	0	0
10	0	0
11	0	0
12	0	0
13	0	0
14	0	0
15	0	0
16	0	0
17	0	0
18	0	0
19	0	0
20	0	0
21	0	0
22	0	0
23	0	0
24	0	0
25	0	0
26	0	0
27	0	0
28	0	0
29	0	0
30	0	0
31	0	0
32	0	0
33	0	0
34	0	0
35	0	0
36	0	0
37	0	0
38	0	0
39	0	0
40	0	0
41	0	0
42	0	0
43	0	0
44	0	0
45	0	0
46	0	0
47	0	0
48	0	0
49	0	0
50	0	0
51	0	0
52	0	0
53	0	0
54	0	0
55	0	0
56	0	0
57	0	0
58	0	0
59	0	0
60	0	0
61	0	0
62	0	0
63	0	0
64	0	0
65	0	0
66	0	0
67	0	0
68	0	0
69	0	0
70	0	0
71	0	0
72	0	0
73	0	0
74	0	0
75	0	0
76	0	0
77	0	0
78	0	0
79	0	0
80	0	0
81	0	0
82	0	0
83	0	0
84	0	0
85	0	0
86	0	0
87	0	0
88	0	0
89	0	0
90	0	0
91	0	0
92	0	0
93	0	0
94	0	0
95	0	0
96	0	0
97	0	0
98	0	0
99	0	0
100	0	0
101	0	0
102	0	0
103	0	0
104	0	0
105	0	0
106	0	0
107	0	0
108	0	0
109	0	0
110	0	0
111	0	0
112	0	0
113	0	0
114	0	0
115	0	0
116	0	0
117	0	0
118	0	0
119	0	0
120	0	0
121	0	0
122	0	0
123	0	0
124	0	0
125	0	0
126	0	0
127	0	0
128	0	0
129	0	0
130	0	0
131	0	0
132	0	0
133	0	0
134	0	0
135	0	0
136	0	0
137	0	0
138	0	0
139	0	0
140	0	0
141	0	0
142	0	0
143	0	0
144	0	0
145	0	0
146	0	0
147	0	0
148	0	0
149	0	0
150	0	0
151	0	0
152	0	0
153	0	0
154	0	0
155	0	0
156	0	0
157	0	0
158	0	0
159	0	0
160	0	0
161	0	0
162	0	0
163	0	0
164	0	0
165	0	0
166	0	0
167	0	0
168	0	0
169	0	0
170	0	0
171	0	0
172	0	0

## Sheet: Stable8
Supplimentary table 8. Indirect cost
id_cycle	cost_image	cost_lab	supportive_care
1	710	730.6	446
2	0	730.6	446
3	710	730.6	446
4	0	730.6	446
5	710	730.6	446
6	0	730.6	446
7	710	730.6	446
8	0	730.6	446
9	710	730.6	446
10	0	730.6	446
11	710	730.6	446
12	0	730.6	446
13	710	730.6	446
14	0	730.6	446
15	710	730.6	446
16	0	730.6	446
17	710	730.6	446
18	0	730.6	446
19	0	730.6	446
20	710	730.6	446
21	0	730.6	446
22	0	730.6	446
23	710	730.6	446
24	0	730.6	446
25	0	730.6	446
26	710	730.6	446
27	0	730.6	446
28	0	730.6	446
29	710	730.6	446
30	0	730.6	446
31	0	730.6	446
32	710	730.6	446
33	0	730.6	446
34	0	730.6	446
35	710	730.6	446
36	0	730.6	446
37	0	730.6	446
38	710	730.6	446
39	0	730.6	446
40	0	730.6	446
41	710	730.6	446
42	0	730.6	446
43	0	730.6	446
44	710	730.6	446
45	0	730.6	446
46	0	730.6	446
47	710	730.6	446
48	0	730.6	446
49	0	730.6	446
50	710	730.6	446
51	0	730.6	446
52	0	730.6	446
53	710	730.6	446
54	0	730.6	446
55	0	730.6	446
56	710	730.6	446
57	0	730.6	446
58	0	730.6	446
59	710	730.6	446
60	0	730.6	446
61	0	730.6	446
62	710	730.6	446
63	0	730.6	446
64	0	730.6	446
65	710	730.6	446
66	0	730.6	446
67	0	730.6	446
68	710	730.6	446
69	0	730.6	446
70	0	730.6	446
71	710	730.6	446
72	0	730.6	446
73	0	730.6	446
74	710	730.6	446
75	0	730.6	446
76	0	730.6	446
77	710	730.6	446
78	0	730.6	446
79	0	730.6	446
80	710	730.6	446
81	0	730.6	446
82	0	730.6	446
83	710	730.6	446
84	0	730.6	446
85	0	730.6	446
86	710	730.6	446
87	0	730.6	446
88	0	730.6	446
89	710	730.6	446
90	0	730.6	446
91	0	730.6	446
92	710	730.6	446
93	0	730.6	446
94	0	730.6	446
95	710	730.6	446
96	0	730.6	446
97	0	730.6	446
98	710	730.6	446
99	0	730.6	446
100	0	730.6	446
101	710	730.6	446
102	0	730.6	446
103	0	730.6	446
104	710	730.6	446
105	0	730.6	446
106	0	730.6	446
107	710	730.6	446
108	0	730.6	446
109	0	730.6	446
110	710	730.6	446
111	0	730.6	446
112	0	730.6	446
113	710	730.6	446
114	0	730.6	446
115	0	730.6	446
116	710	730.6	446
117	0	730.6	446
118	0	730.6	446
119	710	730.6	446
120	0	730.6	446
121	0	730.6	446
122	710	730.6	446
123	0	730.6	446
124	0	730.6	446
125	710	730.6	446
126	0	730.6	446
127	0	730.6	446
128	710	730.6	446
129	0	730.6	446
130	0	730.6	446
131	710	730.6	446
132	0	730.6	446
133	0	730.6	446
134	710	730.6	446
135	0	730.6	446
136	0	730.6	446
137	710	730.6	446
138	0	730.6	446
139	0	730.6	446
140	710	730.6	446
141	0	730.6	446
142	0	730.6	446
143	710	730.6	446
144	0	730.6	446
145	0	730.6	446
146	710	730.6	446
147	0	730.6	446
148	0	730.6	446
149	710	730.6	446
150	0	730.6	446
151	0	730.6	446
152	710	730.6	446
153	0	730.6	446
154	0	730.6	446
155	710	730.6	446
156	0	730.6	446
157	0	730.6	446
158	710	730.6	446
159	0	730.6	446
160	0	730.6	446
161	710	730.6	446
162	0	730.6	446
163	0	730.6	446
164	710	730.6	446
165	0	730.6	446
166	0	730.6	446
167	710	730.6	446
168	0	730.6	446
169	0	730.6	446
170	710	730.6	446
171	0	730.6	446
172	0	730.6	446
